# Supplementary material for: Sexual network and detection of anogenital human papillomavirus in a community cohort of men who have sex with men in Taiwan
Source: PLoS One. 2019 May 10;14(5):e0216784. doi: 10.1371/journal.pone.0216784 (PMC6510428; doi:10.1371/journal.pone.0216784)
Supplement: S1 Table — (CSV) [file pone.0216784.s001.csv]

id	age_c	edu	lifesti	sti6m	lifehiv	hiv6m	w2highrisk_a	w2lowrisk_a	w2anyrisk_a	w2highrisk_p	w2lowrisk_p	w2anyrisk_p	numhpvtype	bridge	concur	w2sex_btm_mn	w2relatesex_mn	w2oldptr_mn	w2smoke_mn	w2alcohol_mn	w2HIVg1_mn
e500	2	4	0	0	0	2	1	0	1	0	1	1	4	1	0	0.33000001	0.67000002	0	0	0.67000002	0
e238	2	5	1	1	0	2	0	1	1	0	0	0	1	0	2	0.80000001	1	0.2	0	0	0
e778	2	4	0	0	0	2	0	0	0	0	0	0	0	1	0	0.2	0	0	0.2	0.80000001	0
e578	2	5	0	0	0	2	0	0	0	1	1	1	2	2	0	0.80000001	0	0	0	0	0
e751	1	4	1	1	0	2	1	1	1	0	0	0	2	1	1	0.67000002	0.67000002	0.33000001	0	0	0
e323	2	4	0	0	0	2	0	0	0				0	2	2	0.2	0.40000001	0	0	0	0
e332	2	4	0	0	1	1	1	0	1	0	0	0	3	0	0	1	0	0	0	0	0
e556	2	4	0	0	0	2	0	0	0	0	0	0	0	2	0	0.60000002	0.40000001	0	0	0	0.2
e793	2	4	0	0	0	2	1	0	1	0	0	0	1	0	0	0.5	0.5	0	1	0	0
e168	2	4	1	0	0		0	0	0	0	0	0	0	0	0	0	0.5	1	0	1	0
e284	2	4	0	0	0	2	0	0	0	0	0	0	0	0	0	0.5	0	0	0	0.5	0.5
e305	3	3	0	0	0	2	1	0	1	0	1	1	2	2	2	0	0.40000001	0	0.40000001	0.80000001	0
e275	2	5	0	0	0	2	1	1	1	0	0	0	2	0	0	0.5	0	0	0	0	0.5
e822	1	4	1	0	0	2	1	1	1	0	0	0	4	0	1	0	0	1	0	0	0
e435	1	4	0	0	0	2	0	0	0	0	0	0	0	1	0	0	0	1	0	0	0
e185	2	4	0	0	0	2	1	0	1	0	0	0	1	0	0	1	0	0	0	1	0
e609	2	4	0	0	0	2	0	0	0	0	0	0	0	2	2	0.75	1	0.25	0	0	0
e451	1	5	0	0	0	2	0	0	0	0	0	0	0	0	0	1	0	1	0	0	0
e380	1	4	0	0	0	2	0	0	0	0	1	1	1	1	2	0.25	0	0.25	0.25	1	0
e867	1	5	0	0	0	2	0	0	0	0	0	0	0	1	2	0	0.75	0	0	0	0
e226	2	3	0	0	0	2	0	0	0	0	0	0	0	0	0	1	1	0	1	0	0
e317	2	4	0	0	0	2	0	0	0	0	0	0	0	1	2	0.40000001	0.40000001	0.2	0	0.40000001	0.2
e130	2	4	1	0	0	2	1	0	1	0	0	0	2	0	0	1	0.5	0	0	0	0
e164	1	4	0	0	0	2	0	0	0	0	0	0	0	0	0	0	1	0	0	0	0
e886	1	4	0	0	0	2	0	0	0	0	0	0	0	2	0	0.40000001	0.60000002	0.60000002	0	0	0
e225	2	4	0	0	0	2	1	1	1	1	1	1	5	0	0	0	0	0	0	0	0
e839	2	4	0	0	0	2	0	1	1	0	0	0	1	0	0	1	1	0	0	1	0
e585	2	4	0	0	0	2	1	0	1	0	0	0	1	0	0	1	0	0	0	0	0
e476	2	4	0	0	0	2	0	0	0	0	1	1	1	0	0	0	1	0	0	0	0
e298	3	5	0	0	0	2	1	0	1	0	0	0	1	0	1	0.5	0	0	0	0	0
e106	1	4	1	1	0	2	0	0	0	0	0	0	0	0	0	0	0	1	0	0	0
e192	2	5	0	0	0	2	0	0	0	0	0	0	0	2	0	0.2	0	0	0	0	0
e906	1	4	0	0	0	2	1	0	1	0	0	0	1	0	0	1	0	1	0	0	0
e363	1	4	0	0	0	2	0	0	0	0	0	0	0	0	0	1	0	0	0	1	0
e620	2	3	0	0	0	2	0	0	0	0	0	0	0	1	0	0	0	0	0.33000001	0.67000002	0.33000001
e266	1	4	0	0	0	2	1	1	1	0	0	0	4	2	0	1	0.40000001	0.60000002	0	0	0
e390	2	4	1	0	0	2	1	0	1	0	0	0	1	0	0	0	0	0	0	0	0
e743	1	3	0	0	0	2	0	0	0	0	0	0	0	1	0	0.80000001	0	0.60000002	0	0.2	0
e975	1	4	0	0	0	2	0	0	0	0	0	0	0	2	2	0.2	0.40000001	0.60000002	0	0	0
e103	2	3	0	0	0	2	0	0	0	0	0	0	0	0	0	0	1	0	0	0	0
e902	2	4	0	0	0	2	0	0	0	0	0	0	0	0	0	0	1	0	0	0	0
e520	1	4	1	0	0	2	1	0	1	1	0	1	3	2	2	0.80000001	0.2	0.80000001	0.40000001	0.80000001	0
e328	2	3	0	0	0	2	0	1	1	0	0	0	1	2	0	0.40000001	0.2	0	0.40000001	0.40000001	0.2
e606	2	4	0	0	0	2	1	1	1	0	1	1	3	1	1	0.25	0	0	0.25	1	0
e149	2	5	0	0	0	2	0	0	0	1	0	1	2	1	2	0.60000002	0.80000001	0	0.2	0	0
e810	2	5	1	0	1	2	0	0	0				0	2	2	0.40000001	0.80000001	0.2	0	0	0
e171	2	5	0	0	0	2	0	0	0	0	0	0	0	1	2	0	0	0	0.60000002	0.2	0
e783	2	5	0	0	0	2	0	0	0	0	0	0	0	2	1	0.40000001	0	0.40000001	0.2	0	0
e125	2	5	0	0	0	2	0	0	0	0	0	0	0	2	2	0.60000002	0.40000001	0	0	0	0
e205	2	4	1	0	0	2	1	0	1	0	0	0	1	0	0	0	1	0	0	0	0
e396	2	4	0	0	0	2	0	0	0	0	0	0	0	0	0	1	1	0	1	0	0
e244	3	5	0	0	0	2	0	0	0	0	0	0	0	2	0	0	0	0	0	0.60000002	0
e313	2	5	0	0	0	2	0	1	1	0	0	0	1	2	2	0.2	1	0	0	0	0
e961	2	5	0	0	0	2	0	0	0	0	0	0	0	2	1	0.60000002	0	0.2	0	0	0
e189	2	5	0	0	0	2	1	0	1				1	0	0	1	0	0.5	0	0	0
e374	3	5	0	0	0	2							0	2	1	0	0.60000002	0	0	0	0
e197	3	5	0	0	0	2	0	0	0	0	0	0	0	2	0	0	0.60000002	0	0.40000001	0	0.2
e790	1	3	0	0	0	2	1	0	1	1	0	1	2	0	0	0.40000001	0.40000001	0.40000001	0.40000001	0.40000001	0
e852	2	5	0	0	0	2	0	0	0	0	0	0	0	2	0	0	1	0	0	0	0
e946	1	4	1	1	0	2	0	0	0	0	0	0	0	1	2	0.40000001	0	0.40000001	0.2	0.40000001	0
e101	2	5	0	0	0	2	0	0	0	1	0	1	2	2	2	0	0.60000002	0	0	0	0
e562	1	4	0	0	0	2	1	1	1	0	0	0	2	0	0	1	0	1	0	0	0
e929	2	4	0	0	0	2	1	1	1	0	0	0	3	0	0	0.5	1	0	0.5	0	0
e989	1	4	0	0	0	2	0	0	0	0	0	0	0	2	0	0	0.2	0.40000001	0	0.2	0
e550	1	4	0	0	0	2	0	0	0	1	0	1	2	2	2	0.80000001	0.2	0.60000002	0.40000001	0	0
e861	2	4	0	0	0	2	1	0	1	0	0	0	1	2	1	0	0.2	0.2	0	0.2	0
e721	2	4	0	0	0	2	0	0	0	1	0	1	1	0	1	0	1	0	0	0.5	0
e999	2	3	0	0	0	2	0	0	0	0	0	0	0	0	0	1	0.5	0	0.5	0	0
e407	2	4	0	0	0	2	0	1	1	0	0	0	2	0	0	0.5	1	0	0	0	0
e835	2	4	0	0	0	2	0	1	1	0	0	0	1	0	0	0.5	0.5	0.5	0.5	0	0
e512	3	5	0	0	0	2	0	0	0	0	0	0	0	2	0	0	0	0	0	0.2	0
e737	1	4	0	0	0	2	0	0	0	0	0	0	0	2	0	1	0.40000001	0.80000001	0	0.40000001	0
e749	2	4	0	0	0	2	0	1	1	0	0	0	1	2	2	0.40000001	0.60000002	0.40000001	0	0.2	0
e259	2	4	0	0	0	2	0	0	0	0	0	0	0	0	0	1	1	1	0.5	0	0
e129	1	4	0	0	0	2	0	0	0	0	0	0	0	0	0	1	0	0.5	0	0	0.5
e771	1	4	1	1	0	2	0	1	1				1	0	0	0.5	0	0.5	0.5	1	0.5
e747	2	4	0	0	0	2	1	0	1	0	0	0	1	0	0	0	0	0	0	0	0
e240	1	4	0	0	0	2	0	0	0	0	0	0	0	0	0	1	0	1	0	0	0
e925	2	4	1	1	0	2	1	1	1	0	0	0	2	0	1	0	1	0	0	0	0
e434	2	4	1	0	0	2	1	1	1	0	0	0	3	1	2	0.80000001	1	0	0.40000001	0	0.2
e117	3	5	1	0	0	2	0	1	1	1	0	1	4	1	2	0.60000002	0.40000001	0	0.2	0.2	0
e973	1	4	0	0	0	2	0	0	0	0	0	0	0	2	0	0.40000001	0.60000002	1	0.2	0	0
e277	2	4	0	0	0	2	0	0	0	0	1	1	1	2	2	0.2	0	0.2	0	0	0
e480	2	4	1	0	0	2	0	0	0	0	0	0	0	0	0	0	0	0	0	0	0
e696	1	3	1	1	0	2	1	1	1	0	0	0	4	0	0	0.5	0.5	1	0	0	0
e626	2	5	0	0	0	2	0	0	0	0	0	0	0	1	2	0	0	0	0	0	0
e184	2	4	1	1	0	2	1	0	1	0	0	0	3	2	2	0	0.60000002	0.40000001	0	0	0
e426	2	5	1	0	1	1	1	1	1	0	0	0	2	2	0	1	1	0.2	0.2	0	0
e144	2	4	0	0	0	2				0	0	0	0	2	2	0.2	0.2	0	0.40000001	0.2	0
e122	3	3	0	0	0	2	0	0	0	0	0	0	0	0	0	1	0	0	0	1	0
e400	2	5	1	1	0	2	0	1	1	0	1	1	1	2	2	1	0.2	0.2	0.40000001	0.80000001	0.2
e105	1	4	1	1	1	1	0	0	0	0	0	0	0	1	1	1	0	0.2	0.2	1	0
e140	1	4	0	0	0	2	0	0	0	0	0	0	0	0	0	0	0	1	0	1	0
e594	3	4	0	0	0	2				0	0	0	0	0	0	0	0	0	0	0	0
e296	1	4	1	1	0	2	1	1	1	1	0	1	4	0	0	1	1	1	0	0	0
e597	3	4	0	0	1	2	0	1	1	0	1	1	1	1	0	0	0.67000002	0	0.33000001	0.67000002	0.33000001
e516	2	4	0	0	0	2	0	0	0	0	0	0	0	0	0	0	1	0	0	0	0
e877	2	4	0	0	0	2	0	1	1	0	0	0	1	0	0	0	1	0	0	0	0
e942	1	4	0	0	0	2	0	0	0	0	0	0	0	1	2	0	0.60000002	0.80000001	0	0	0
e505	3	4	0	0	0		1	0	1	0	0	0	1	0	0	1	1	0	1	0	0
e409	1	4	1	0	0	2	1	1	1	0	0	0	3	1	2	0.2	0.60000002	1	0.40000001	0.60000002	0
e656	2	4	1	1	0	2	0	0	0	0	0	0	0	2	0	0.40000001	0	0	0.60000002	0.80000001	0
e795	2	5	1	0	0	2	0	0	0	0	0	0	0	2	1	0	1	0	0	0	0
e465	2	5	0	0	0	2	1	0	1	0	0	0	1	2	2	0	0.2	0.2	0	0	0
e546	2	4	0	0	0	2	1	0	1	0	0	0	1	0	0	0	0	0	0	0	0
e962	3	5	0	0	0	2	0	0	0	0	0	0	0	2	1	1	0.2	0	0.2	0.60000002	0
e596	2	5	0	0	0	2	0	0	0	0	0	0	0	1	0	0.67000002	0	0	0	1	0
e622	2	4	0	0	0	2	1	0	1	0	0	0	2	2	2	1	0.2	0	0	0	0
e475	2	5	0	0	0	2	0	0	0	0	0	0	0	1	1	0	0	0	0	0.33000001	0
e719	2	4	0	0	0	2	1	0	1	1	0	1	1	1	0	0.33000001	1	0.33000001	0.33000001	0	0
e163	2	5	0	0	0	2	0	0	0	0	0	0	0	1	2	0.40000001	0.40000001	0.2	0.2	0	0
e360	3	3	0	0	1	1	0	0	0	0	0	0	0	1	0	0	0.67000002	0	0	0	0
e958	1	4	0	0	0	2	0	0	0	0	0	0	0	1	2	0.40000001	0.80000001	0.40000001	0	0	0
e450	1	4	0	0	0	2	0	0	0	0	0	0	0	1	0	0.33000001	0	0.67000002	0	0	0
e119	2	4	1	0	0	2	0	0	0	0	0	0	0	0	0	1	0	0	0	1	0
e593	2	4	1	1	1	1	0	1	1	0	0	0	2	0	0	1	1	1	1	0	1
e985	2	4	1	0	0	2	0	0	0	0	0	0	0	0	1	0	0.5	0	0	0	0
e678	4	3	1	0	0	2	0	0	0	0	0	0	0	1	0	0	1	0	0.2	0	0
e629	2	5	0	0	0	2	0	0	0	0	0	0	0	1	0	0	0	0	0.67000002	0	0
e469	2	5	0	0	0	2	1	0	1	1	0	1	1	1	2	0.5	0.5	0	0	1	0
e943	2	4	0	0	0	2	0	0	0	0	0	0	0	2	1	1	0.60000002	0.40000001	0	0	0
e218	2	4	0	0	0	2	0	0	0	0	0	0	0	2	2	0.60000002	0.40000001	0	0.40000001	0.60000002	0
e438	2	4	1	0	0	2	0	1	1	0	0	0	1	2	2	0.2	1	0	0.60000002	0.2	0
e628	2	4	0	0	0	2	0	1	1	0	0	0	1	2	1	0	0	0	1	0	0
e745	3	3	0	0	0	2	1	0	1				1	0	0		0	0	0.5	0.5	0
e568	3	4	0	0	0	2	0	0	0	0	0	0	0	2	2	0	0.2	0	0.2	0	0
e955	2	4	0	0	0	2	0	0	0	0	0	0	0	2	0	0.40000001	0	0	1	0.40000001	0
e481	3	5	1	0	1	2	0	1	1	0	0	0	1	0	0	1	1	0	0	1	0
e878	2	4	0	0	0	2	0	0	0	1	0	1	1	2	2	0.2	0.60000002	0	0.2	0	0
e659	1	4	1	1	0	2	0	0	0				0	1	1	0.5	0.75	0.5	0	0	0
e541	1	3	0	0	0	2	1	0	1	0	0	0	1	1	2	0	0	0.33000001	0	0.33000001	0
e823	2	4	0	0	0	2	0	1	1	0	0	0	1	2	2	0	0	0	0.40000001	0.40000001	0
e845	2	4	1	0	0	2	1	1	1				3	2	0	0.80000001	0.80000001	0	0	1	0
e939	2	4	0	0	0	2	0	0	0	1	0	1	1	0	0	1	1	0	0	0	0
e934	1	4	0	0	0	2	0	0	0	0	0	0	0	2	1	0.2	0.80000001	0.40000001	0	0	0
e832	4	3	1	0	0	2	0	0	0	0	0	0	0	2	0	0	1	0	0	0	0
e221	2	3	0	0	0	2	0	1	1	0	0	0	1	2	1	0.2	1	0.40000001	0.2	0	0
e157	2	5	1	1	0	2	0	0	0	0	0	0	0	0	1	0.5	0	0	0	0	0
e340	2	3	0	0	0	2	0	0	0	0	0	0	0	1	1	1	0.60000002	0	0	0	0.40000001
e980	2	4	0	0	0	2	0	0	0				0	2	0	0.2	0.40000001	0.40000001	0		0
e499	4	5	0	0	0	2	0	0	0	1	1	1	2	2	2	0.80000001	1	0	0	0	0
e319	3	5	0	0	0	2				0	0	0	0	2	1	0.2	1	0	0.2	0	0
e610	2	4	1	0	0	2	0	0	0	0	0	0	0	1	2	0	1	0	0	0	0
e959	1	4	1	0	0	2	1	0	1	1	0	1	2	0	0	1	0	1	0	0	0
e807	2	4	1	0	0	2	0	1	1	0	1	1	2	1	2	0.40000001	0.40000001	0.2	0.2	0	0
e563	1	4	0	0	0	2	0	0	0	0	0	0	0	0	0	0	0	0.5	0	0	0
e777	3	4	0	0	0	2	0	0	0	0	1	1	1	0	0	0	0	0	0	0	0
e527	3	4	1	0	0	2	0	1	1	0	0	0	2	0	0	0	0	0	0	0	0
e657	2	4	0	0	0	2	0	0	0				1	2	0	0	0.40000001	0.40000001	0.60000002	0.2	0
e333	1	5	0	0	0	2	0	0	0	0	0	0	0	0	0	0	0	0.5	0	0	0
e612	2	4	0	0	0	2	1	0	1	1	0	1	1	0	0	0	0	0	0	0	0
e212	3	5	0	0	0	2	0	0	0	0	0	0	0	0	0	0	1	0	0	0	0
e477	2	5	0	0	0	2	0	0	0	0	1	1	1	2	2	0	0	0	0	0	0
e416	2	4	0	0	0	2	0	0	0	1	0	1	1	2	2	0.60000002	0.60000002	0.40000001	0	0.2	0
e825	1	4	1	0	0	2	0	1	1	1	0	1	2	2	1	0.2	0	0.60000002	0.2	0	0
e994	2	4	1	0	0	2	0	1	1	0	0	0	1	0	0	0	0	0	0	0.5	0
e995	2	4	0	0	0	2	1	0	1	0	0	0	1	1	1	1	0.67000002	0	0	0	0
e935	2	4	1	0	1	2	0	0	0				0	2	2	0.40000001	0	0	0.2	0.40000001	0
e367	1	4	0	0	0	2	0	0	0	0	0	0	0	0	0	0.5	0	0.5	0	0	0
e230	2	4	0	0	0	2	0	0	0	0	0	0	0	1	0	0.40000001	0.40000001	0.2	0	0.2	0
e249	2	4	0	0	0	2	0	1	1	0	0	0	1	1	0	0	1	0	0	0	0
e202	2	4	0	0	0	2	1	0	1	0	0	0	1	1	0	0.33000001	1	0	0	0	0
e916	1	5	0	0	0	2	0	0	0	0	0	0	0	1	0	1	0.75	0.25	0.25	0	0
e847	1	5	0	0	0	2	0	0	0	0	0	0	0	1	1	0	0	0.67000002	0	0	0
e128	2	4	0	0	0	2	0	0	0	0	0	0	0	2	1	0	0.40000001	0	0.2	1	0
e661	3	4	0	0	0	2	0	0	0	0	0	0	0	0	0	0	0	0	0	1	0
e921	1	4	0	0	0	2	0	0	0	0	0	0	0	2	2	0.80000001	0.80000001	0.60000002	0	0	0
e798	1	5	0	0	0	2	0	0	0	0	0	0	0	1	2	0.40000001	0	0.80000001	0	0.60000002	0
e979	2	4	0	0	0	2	1	0	1	0	0	0	1	2	2	0	0.60000002	0	0	0	0
e565	1	4	1	1	0	2	0	1	1	0	0	0	1	2	2	1	1	0.80000001	0.2	0	0
e950	2	4	0	0	0	2	0	0	0	0	0	0	0	1	2	0	1	0	0	0	0
e193	2	4	0	0	0	2	0	0	0	0	0	0	0	1	2	0.67000002	0.33000001	0	0	0	0
e605	2	5	0	0	0	2	0	0	0	0	0	0	0	1	1	0	0.67000002	0	0	0	0
e544	2	4	0	0	0	2	0	0	0	0	0	0	0	1	2	0.60000002	0	0.40000001	0.2	0.80000001	0
e974	1	4	1	0	0	2	1	0	1	0	0	0	2	2	2	1	0	0	0	0	0
e222	2	4	1	0	0	2	0	0	0	0	0	0	0	0	0	0	0	0	0	0	0
e555	2	4	0	0	0	2	0	0	0	0	0	0	0	0	0	0	0	0	0	1	0
e851	1	4	0	0	0	2	0	0	0	0	0	0	0	2	2	0.60000002	0.60000002	1	0	0	0
e309	2	4	0	0	0	2	0	0	0	0	0	0	0	2	2	0.2	1	0	0.2	0.2	0
e595	1	4	0	0	0	2	0	0	0	0	0	0	0	1	1	0	0.75	0.5	0	0	0
e133	1	4	0	0	0	2	0	1	1	0	0	0	1	2	0	1	0.60000002	0.60000002	0.2	0	0.2
e279	2	4	0	0	0	2	0	0	0	0	0	0	0	1	0	0.75	0.75	1	0	0	0
