# Supplementary material for: Sexual network and detection of anogenital human papillomavirus in a community cohort of men who have sex with men in Taiwan
Source: PLoS One. 2019 May 10;14(5):e0216784. doi: 10.1371/journal.pone.0216784 (PMC6510428; doi:10.1371/journal.pone.0216784)
Supplement: S3 Table — (XLSX) [file pone.0216784.s003.xlsx]

## Sheet: Ego
#	Name	Label	Option/Format
1	id	Ego's id
2	age_c	Ego's age	1=<25 2=25-34 3=35-44 4=45+
3	edu	Ego's highest level of education	3=Higher school 4=University 5=Graduate school
4	lifesti	WAVE 1+2 : lifetime STI (gonorrhea, genital warts, syphilis, genital herpes, molluscum contagiosum)	1=Yes; 0=No
5	sti6m	WAVE 2 : in the past 6 month STI (gonorrhea, genital warts, syphilis, genital herpes, molluscum contagiosum)
6	lifehiv	WAVE 1+2 : lifetime self-reported HIV positive
7	hiv6m	WAVE 2 : in the past 6 month self-reported HIV positive
8	w2highrisk_a	Detected high-risk type HPV in the anal site
9	w2lowrisk_a	Detected low-risk type HPV in the anal site
10	w2anyrisk_a	Detected HPV in the anal site
11	w2highrisk_p	Detected high-risk type HPV in the penile site
12	w2lowrisk_p	Detected low-risk type HPV in the penile site
13	w2anyrisk_p	Detected HPV in the penile site
14	numhpvtype	Numbers of HPV type being detected (out of 37)	Numeric
15	bridge	Measure of each egos' level of bridging. Note: high bridging means low constraint score.	0=Low bridging (c > 0.5) 1=Moderate bridging (0.25 < c ≦ 0.5) 2=High bridging (c ≦ 0.25)
16	concur	Concurrency: Ego having sexual partnerships that overlap in time	0=Not overlap 1=Having two sexual partnerships in any time period 2=Having more than two sexual partnerships in any time period
17	w2sex_btm_mn	Proportion of ego as the receptive partner during anal sex	Numeric (0-1)
18	w2relatesex_mn	Proportion of types of relation when ego and alter first have sex (never met before/sex was exchanged for money or drug vs. acquaintance/friends/been dating/partners)
19	w2oldptr_mn	Proportion of Ego is ≧1 age category younger than the alter. Note: age category difference is based on the following age categorical variables of the sexual partners in the sexual network inventory: below 25, 25-35, 35-45, above 45 years old
20	w2smoke_mn	Proportion of alter being a smoker in the period when ego and alter are in a sexual relationship
21	w2alcohol_mn	Proportion of using alcohol when ego and alter have sex
22	w2HIVg1_mn	Proportion of alters being HIV positive (definitely yes/very likely yes vs. not sure/very likely not/definitely not)

## Sheet: Alter
#	Name	Label	Option
1	alterid	Alter's id
2	alterhiv	Alter's hiv status	1=Confirmed yes 2=Very likely yes 3=Not sure 4=Very likely not 5=Confirmed no
3	alterage	Alter's age	1=<25 2=25-34 3=35-44 4=45+
4	alteredu	Alter's highest level of education	1=Elementary school 3=Higher school 4=University 5=Graduate school
